# Supplementary material for: Safety of the human papillomavirus (HPV)-16/18 AS04-adjuvanted vaccine in adolescents aged 12–15 years: Interim analysis of a large community-randomized controlled trial
Source: Hum Vaccin Immunother. 2016 Nov 14;12(12):3177–85. doi: 10.1080/21645515.2016.1183847 (PMC5215585; doi:10.1080/21645515.2016.1183847)
Supplement: Supplemental_Material.zip [file khvi-12-12-1183847-s001.zip]

Archive with 4 entries (4 files):
- HPV-040_HVI SUBMISSION Supplementary Figure 1.pptx
- HPV-040_HVI SUBMISSION Supplementary Table 1.doc
- HPV-040_HVI SUBMISSION Supplementary Table 2.doc
- HPV-040_HVI SUBMISSION Supplementary Table 3.doc
